# Supplementary material for: GPT-4 performance on querying scientific publications: reproducibility, accuracy, and impact of an instruction sheet
Source: BMC Med Res Methodol. 2024 Jun 25;24:139. doi: 10.1186/s12874-024-02253-y (PMC11197181; doi:10.1186/s12874-024-02253-y)
Supplement: Supplementary file 1 — Supplementary Material 1. [file 12874_2024_2253_MOESM1_ESM.xlsx]

## Sheet: SFile1
ID	Questions	Type
1101	Does the paper report previously unpublished data?	Boolean
1102	Does the paper report HIV sequences?	Boolean
1103	Does the paper report the results of in vitro passage experiments?	Boolean
1104	Does the paper report in vitro antiretroviral susceptibility data?	Boolean
2101	Does the paper report GenBank accession numbers for sequenced HIV isolates?	Boolean
2102	Does the paper report GenBank accession numbers for sequenced HIV isolates other than those for laboratory HIV isolates?	Boolean
2103	Which are the genbank accession numbers reported in the paper?	List
2202	Does the paper report lists of mutations for individual sequenced HIV isolates?	Boolean
2301	Which HIV species were studied in the paper?	List
2302	What were the subtypes of the sequenced viruses reported in the paper?	List
2303	Which HIV genes were sequenced in the paper?	List
2304	Does the paper report the results of HIV pol sequences?	Boolean
2401	Which geographic regions and/or countries were the sequences from in the paper?	List
2402	What years were the sequenced samples obtained in the paper?	List
2502	Was sequencing in the paper performed using Sanger sequencing?	Boolean
2503	Was sequencing in the paper performed using an NGS technology?	Boolean
2504	Were samples in the paper cloned prior to sequencing?	Boolean
2505	Did the samples in the paper undergo single genome sequencing?	Boolean
2506	Did the samples in the paper undergo molecular cloning?	Boolean
2601	Does the paper report the results of plasma HIV sequencing?	Boolean
2602	Does the paper report the results of PBMC HIV sequencing?	Boolean
2603	How many samples in the paper were reported to have undergone plasma virus sequencing?	Numerical
2604	How many samples in the paper were reported to have undergone PBMC virus sequencing?	Numerical
2605	Were sequences in the paper obtained from individuals with active HIV replication?	Boolean
2606	Were sequences in the paper obtained from the proviral DNA reservoir?	Boolean
2701	Does the paper report samples obtain from infants and/or children?	Boolean
2702	Were any of the individuals in the paper in a clinical trial?	Boolean
2703	Were all of the individuals in the paper in a clinical trial?	Boolean
3101	How many individuals in the paper had samples obtained for HIV sequencing?	Numerical
3102	Did all of the individuals in the paper undergo HIV sequencing?	Boolean
4101	Does the paper report HIV sequences from individuals who were ART-naive?	Boolean
4102	Does the paper report HIV sequences from individuals who had previously received ARV drugs?	Boolean
4103	Does the paper report HIV sequences from individuals who were ART-naive and from persons who were ART-experienced?	Boolean
4104	How many samples in the paper were obtained from ART-naive individuals?	Numerical
4105	Does the paper provide complete ART history for all of the individuals in the study?	Boolean
4201	Does the paper report the prevalence of transmitted HIV drug resistance?	Boolean
4202	Does the paper report the prevalence of pretreatment HIV drug resistance?	Boolean
4301	Which drug classes were received by individuals in the paper?	List
4302	Does the paper report individuals who received integrase inhibitors?	Boolean
4303	Does the paper report individuals who received protease inhibitors?	Boolean
4304	Did all of the individuals in the paper receive the same ART?	Boolean
4305	Were the individuals in the paper INSTI-naive?	Boolean
4403	How many individuals in the paper received more than one ART regimen?	Numerical
4404	How many individuals in the paper received more than two ART regimens?	Numerical
4405	Did all individuals in the paper receive the same number of ART regimens?	Boolean
4406	Did all individuals in the paper receive one ART regimen?	Boolean
4501	How many individuals in the paper received dolutegravir?	Numerical
4502	How many individuals in the paper received darunavir?	Numerical
5101	How many individuals in the paper were found to have one or more drug resistance mutation?	Numerical
5102	How many individuals in the paper were found to have INSTI-resistance mutations?	Numerical
5103	How many individuals in the paper were found to have TDF-resistance mutations?	Numerical
5104	Which INSTI-resistance mutations were reported to have developed in individuals in the paper?	List
6101	What method in the paper was used on phenotypic susceptibility test?	List
6102	Does the paper report IC values like IC50? IC90?	Boolean
6103	Does the paper report IC50 fold change values?	Boolean
6104	Which phenotypic susceptibility assay was used in the paper?	List
6105	Dose the paper report data about replication capacity?	Boolean
6106	Which drugs were tested on phenotypic susceptibility in the paper?	List
7101	Were any of the isolates described in the paper site-directed mutations?	Boolean
7102	Did any of the isolates in the paper result from in vitro passage experiments?	Boolean
