# Supplementary material for: GPT-4 performance on querying scientific publications: reproducibility, accuracy, and impact of an instruction sheet
Source: BMC Med Res Methodol. 2024 Jun 25;24:139. doi: 10.1186/s12874-024-02253-y (PMC11197181; doi:10.1186/s12874-024-02253-y)
Supplement: Supplementary file 2 — Supplementary Material 2. [file 12874_2024_2253_MOESM2_ESM.xlsx]

## Sheet: SFile2
PMID	Title	Publish date	First author
19917318	Affordable in-house antiretroviral drug resistance assay with good performance in non-subtype B HIV-1	2009-11-14	Wallis, CL
21851324	Transmitted drug resistance among antiretroviral-naive patients with established HIV type 1 infection in Santo Domingo, Dominican Republic and review of the Latin American and Caribbean literature	2012-06-25	Myers, JE
23954105	Structural and dynamical aspects of HIV-1 protease and its role in drug resistance	2013-01-01	Meher, BR
25945956	Drug resistance is rarely the cause or consequence of long-term persistent low-level viraemia in HIV-1-infected patients on ART	2014-11-01	Vancoillie, L
25410050	Trends of subtype variation of human immunodeficiency virus type 1 in Zhejiang Province, China	2014-11-20	Yao, Y
27177767	Usefulness of Integrase resistance testing in proviral HIV-1 DNA in patients with Raltegravir prior failure	2016-05-13	Fernandez-Caballero, JA
27367488	The M184I/V and K65R nucleoside resistance mutations in HIV-1 prevent the emergence of resistance mutations against dolutegravir	2016-06-21	Oliveira, M
27412696	HIV-1 Genetic Diversity and Drug Resistance Mutations Among Treatment-Naive Adult Patients in Suriname	2016-12-01	Wahid, FA
31024510	Estimating HIV-1 Genetic Diversity in Brazil Through Next-Generation Sequencing	2019-04-09	Alves, BM
31227699	HIV-1 DNA sequence diversity and evolution during acute subtype C infection	2019-06-21	Lee, GQ
31977595	Brief Report: Virologic Response by Baseline Viral Load With Dolutegravir Plus Lamivudine vs Dolutegravir Plus Tenofovir Disoproxil Fumarate/Emtricitabine: Pooled Analysis	2019-10-23	Eron, J
32073629	Characterization of drug resistance and the defective HIV reservoir in virally suppressed vertically infected children in Mali	2020-02-19	Brice, J
32105319	High prevalence of integrase mutation L74I in West African HIV-1 subtypes prior to integrase inhibitor treatment	2020-02-27	Bouzidi, KE
32134108	Effectiveness of boosted darunavir plus rilpivirine in patients with long-lasting HIV-1 infection: DARIL study	2020-03-05	Navarro, J
32205723	Near point-of-care, point-mutation test to detect drug resistance in HIV-1: a validation study in a Mexican cohort	2020-03-16	Panpradist, N
32071061	Discordance between Etravirine Phenotype and Genotype-Based Predicted Phenotype for Subtype C HIV-1 from First-Line Antiretroviral Therapy Failures in South Africa	2020-04-21	Kevin, DM
32434393	Virologic failure after 48 weeks of raltegravir-based regimen in low HIV-1 incidence setting	2020-05-20	Chehadeh, W
32138527	Drug Resistance Among Adolescents and Young Adults with Virologic Failure of First-Line Antiretroviral Therapy and Response to Second-Line Treatment	2020-06-02	Kouamou, V
32515898	Drug level testing as a strategy to determine eligibility for drug resistance testing after failure of ART: a retrospective analysis of South African adult patients on second-line ART	2020-06-09	Hermans, LE
33251020	HIV-1 resistance patterns to integrase inhibitors in Chilean patients with virological failure on raltegravir-containing regimens	2020-06-25	Ferrer, P
32644261	Acute HIV infection in a large teaching hospital in western China: Clinical, virological, and molecular epidemiological characteristics	2020-07-09	Zhang, K
32773483	Persistence of HIV transmission clusters among people who inject drugs	2020-07-27	Rose, R
32965277	Efficacy and Safety of Switching to Dolutegravir With Boosted Darunavir in Virologically Suppressed Adults With HIV-1: A Randomized, Open-Label, Multicenter, Phase 3, Noninferiority Trial: The DUALIS Study	2020-08-13	Spinner, CD
32804970	Prevalence and characteristics of HIV drug resistance among antiretroviral treatment (ART) experienced adolescents and young adults living with HIV in Ndola, Zambia	2020-08-17	Miti, S
32475121	High Levels of Acquired HIV Drug Resistance Following Virological Nonsuppression in HIV-Infected Women from a High-Risk Cohort in Uganda	2020-09-08	Segujja, F
33049643	Drug resistance mutations in proviral DNA of HIV-infected patients with low level of viremia	2020-10-07	Villalobos, C
33047484	Antiretroviral treatment outcomes among late HIV presenters initiating treatment with integrase inhibitors or protease inhibitors	2020-10-13	Schuettfort, G
33099638	Once-daily etravirine/raltegravir (400/800 mg q24h) dual therapy maintains viral suppression over 48 weeks in HIV-infected patients switching from a twice-daily etravirine/raltegravir (200/400 mg q12h) regimen	2020-10-25	Palich, R
33237460	Primary resistance to antiretroviral drugs of HIV strains in Chad: a retrospective investigation by analysis of frozen dried blood spot samples	2020-11-25	Keita, A
32873061	Prevalence of Antiretroviral Drug Resistance Mutations Among Pretreatment and Antiretroviral Therapy-Failure HIV Patients in Uzbekistan	2020-12-31	Mamatkulov, A
33467166	Molecular Epidemiological Analysis of the Origin and Transmission Dynamics of the HIV-1 CRF01_AE Sub-Epidemic in Bulgaria	2021-01-16	Alexiev, I
33498793	HIV-1 Gag-Pol Sequences from Ugandan Early Infections Reveal Sequence Variants Associated with Elevated Replication Capacity	2021-01-23	Kappata, A
34398955	Participants on Dolutegravir Resuppress Human Immunodeficiency Virus RNA After Virologic Failure: Updated Data from the ADVANCE Trial	2021-02-02	Pepperrell, T
33668946	HIV Drug Resistance Mutations Detection by Next-Generation Sequencing during Antiretroviral Therapy Interruption in China	2021-02-25	Li, M
34422316	HIV-2 diversity displays two clades within group A with distinct geographical distribution and evolution	2021-03-16	Visseaux, B
21749285	HIV type 1 subtype distribution, multiple infections, sexual networks, and partnership histories in female sex workers in Kampala, Uganda	2021-03-28	Ssemwanga, D
33855437	Cell culture selections reveal favourable drug resistance profiles for doravirine and islatravir	2021-04-14	Brenner, BG
33880558	Three-year study of pre-existing drug resistance substitutions and efficacy of bictegravir/emtricitabine/tenofovir alafenamide in HIV-1 treatment-naive participants	2021-04-21	Acosta, RK
34212033	High Detection Rate of HIV Drug Resistance Mutations among Patients Who Fail Combined Antiretroviral Therapy in Manaus, Brazil	2021-06-09	Chaves, YO
34343443	V3-Loop genotypes do not predict maraviroc susceptibility of CCR5-tropic virus or clinical response through week 48 in HIV-1-infected, treatment-experienced persons receiving optimized background regimens	2021-08-03	Lewis, ME
34622871	Prevalence and factors associated with HIV-1 drug resistance mutations in treatment-experienced patients in Nairobi, Kenya: A cross-sectional study	2021-09-20	Scriven, YA
34819737	Genetic Diversity and Acquired Drug Resistance Mutations Detected by Deep Sequencing in Virologic Failures among Antiretroviral Treatment Experienced Human Immunodeficiency Virus-1 Patients in a Pastoralist Region of Ethiopia	2021-11-03	Tachbele, E
34955520	HIV Drug Resistance in Kenyan Infants Diagnosed With HIV and Their Mothers	2021-11-06	Khamadi, S
34741606	In vitro analysis of the replicative capacity and phenotypic susceptibility to integrase inhibitors of HIV-2 mutants with integrase insertions	2021-11-06	Hingrat, QL
34835480	Absence of Resistance Mutations in the Integrase Coding Region among ART-Experienced Patients in the Republic of the Congo	2021-11-15	Got, FEB
34516245	Development of Human Immunodeficiency Virus Type 1 Resistance to 4'-Ethynyl-2-Fluoro-2'-Deoxyadenosine Starting with Wild-Type or Nucleoside Reverse Transcriptase Inhibitor-Resistant Strains	2021-11-17	Cilento, ME
34922034	COPEDOL: A two-year observational study in pretreated HIV-1-infected patients switching to a dolutegravir-based regimen	2021-12-15	Landman, R
35134180	Spectrum of Activity of Raltegravir and Dolutegravir Against Novel Treatment-Associated Mutations in HIV-2 Integrase: A Phenotypic Analysis Using an Expanded Panel of Site-Directed Mutants	2022-02-03	Smith, RA
35092828	Impact of resistance mutations on efficacy of dolutegravir plus rilpivirine or plus lamivudine as maintenance regimens: a cohort study	2022-03-01	Gagliardini, R
35443987	Non-B subtypes account for a large proportion of clustered primary HIV-1 infections in Italy	2022-04-20	Bozzi, G
35474382	HIV-1 non-B resistance mutations and natural polymorphisms to integrase strand transfer inhibitors in recently diagnosed patients in Gabon, Central Africa	2022-04-27	Engone-Ondo, JD
35538426	Protease and gag diversity and drug resistance mutations among treatment-naive Mexican people living with HIV	2022-05-10	Climaco-Arvizu, S
35899084	High Prevalence of Doravirine Resistance in HIV-1-Infected Patients with Virological Failure to an NNRTI-Based Single-Tablet Regimen	2022-06-30	Tsai, HC
35910928	HIV-1 Drug Resistance Profiles of Low-Level Viremia Patients and Factors Associated With the Treatment Effect of ART-Treated Patients: A Cross-Sectional Study in Jiangsu, China	2022-07-14	Yuan, D
35899097	Phylogenetic prioritization of HIV-1 transmission clusters with viral lineage-level diversification rates	2022-07-22	Miller, RL
36016383	HIV-1 Diversity and Drug Resistance in Treatment-Naïve Children and Adolescents from Rio de Janeiro, Brazil	2022-08-12	de Azevedo, SSD
35486544	Brief Report: Previous Preexposure Prophylaxis Use Among Men Who Have Sex With Men Newly Diagnosed With HIV Infection in King County, WA	2022-08-15	Cannon, CA
36272141	HIV-1 genetic diversity and transmitted drug resistance to integrase strand transfer inhibitors among recently diagnosed adults in Porto Alegre, South Brazil	2022-10-22	Nunes, CC
36680058	Dolutegravir-Based Regimen Ensures High Virological Success despite Prior Exposure to Efavirenz-Based First-LINE ART in Cameroon: An Evidence of a Successful Transition Model	2022-12-21	Semengue, ENJ
36734646	Analogue and structure based approaches for modelling HIV-1 integrase inhibitors	2023-02-03	Upadhyaya, A
